# Supplementary material for: Fighting ability, personality and melanin signalling in free-living Eurasian tree sparrows (Passer montanus)
Source: PeerJ. 2022 Jul 29;10:e13660. doi: 10.7717/peerj.13660 (PMC9341450; doi:10.7717/peerj.13660)
Supplement: Supplemental Information 1 — Variable names and their brief description (see main text for details): year: Observation year (2014/15 or 2015/16) foraging_bout_id: Foraging bout identity date_julian: Recording date of the foraging bout, expressed as Julian date (day 1 =1st January from each calendar year, i.e., 2015 or 2016) bout_time_min_from_midnight: Recording time of the foraging bout start, expressed as minutes from midnight from the day of the recording fight_time_sec_from_bout_start: Fight time within the foraging bout, expressed in seconds passed from the start of the foraging bout winner: Fight outcome (0 = fight lost, 1 = fight won) ring: Individual identity sex: Sex of the individual (male or female) body_size: Body size index (see main text for details) bib_size: Averaged bib area (in square mm) (see main text for details) exploration: Exploration score (see main text for details) density: Density of the foraging individuals on the feeder in the moment of the interaction (number of individuals/visible area of the feeder) minimum_temp_of_the_day_celsius: Minimum temperature of the day (in degrees Celsius) [file peerj-10-13660-s001.csv]

year	foraging_bout_id	date_julian	bout_time_min_from_midnight	fight_time_sec_from_bout_start	winner	ring	sex	body_size	bib_size	exploration	density	minimum_temp_of_the_day_celsius
2014/2015	01.08.2015_00020	7	521	22	0	A699171	female	-0.985544825999852	79.888	0.131567406866094	0.13953488372093	-11.11
2014/2015	01.08.2015_00036	7	583	20	0	A699280	female	-2.59621699638084	103.323	-0.696559749168364	0.0833333333333333	-11.11
2014/2015	01.08.2015_00036	7	583	26	0	A699233	male	2.2208673865051	115.079	-0.396928609016551	0.222222222222222	-11.11
2014/2015	01.08.2015_00044	7	590	14	1	A699230	male	-1.07715590572605	75.748	-0.671551539340866	0.318181818181818	-11.11
2014/2015	01.08.2015_00044	7	590	14	0	A699233	male	2.2208673865051	115.079	-0.396928609016551	0.318181818181818	-11.11
2014/2015	01.08.2015_00051	7	599	27	0	A699233	male	2.2208673865051	115.079	-0.396928609016551	0.14	-11.11
2014/2015	01.08.2015_00053	7	603	39	0	A699280	female	-2.59621699638084	103.323	-0.696559749168364	0.0595238095238095	-11.11
2014/2015	01.08.2015_00055	7	604	4	0	A699280	female	-2.59621699638084	103.323	-0.696559749168364	0.0517241379310345	-11.11
2014/2015	01.08.2015_00057	7	605	25	1	A699233	male	2.2208673865051	115.079	-0.396928609016551	0.134615384615385	-11.11
2014/2015	01.08.2015_00057	7	605	38	1	A699280	female	-2.59621699638084	103.323	-0.696559749168364	0.172413793103448	-11.11
2014/2015	01.08.2015_00060	7	608	28	0	A699280	female	-2.59621699638084	103.323	-0.696559749168364	0.232558139534884	-11.11
2014/2015	01.09.2015_00065	8	512	2	1	A699280	female	-2.59621699638084	103.323	-0.696559749168364	0.0408163265306122	-5
2014/2015	01.09.2015_00066	8	514	2	1	A699280	female	-2.59621699638084	103.323	-0.696559749168364	0.0392156862745098	-5
2014/2015	01.09.2015_00066	8	514	22	1	A699280	female	-2.59621699638084	103.323	-0.696559749168364	0.0980392156862745	-5
2014/2015	01.09.2015_00066	8	514	41	1	A699280	female	-2.59621699638084	103.323	-0.696559749168364	0.0416666666666667	-5
2014/2015	01.09.2015_00073	8	517	34	0	A699233	male	2.2208673865051	115.079	-0.396928609016551	0.0921052631578947	-5
2014/2015	01.09.2015_00073	8	517	37	0	A699233	male	2.2208673865051	115.079	-0.396928609016551	0.111111111111111	-5
2014/2015	01.09.2015_00076	8	519	25	1	A699280	female	-2.59621699638084	103.323	-0.696559749168364	0.136363636363636	-5
2014/2015	01.09.2015_00090	8	534	42	1	A699233	male	2.2208673865051	115.079	-0.396928609016551	0.166666666666667	-5
2014/2015	01.09.2015_00090	8	534	45	1	A699233	male	2.2208673865051	115.079	-0.396928609016551	0.127659574468085	-5
2014/2015	01.09.2015_00093	8	537	3	1	A699233	male	2.2208673865051	115.079	-0.396928609016551	0.2	-5
2014/2015	01.09.2015_00099	8	542	13	1	A699233	male	2.2208673865051	115.079	-0.396928609016551	0.239130434782609	-5
2014/2015	01.09.2015_00101	8	543	42	1	A699233	male	2.2208673865051	115.079	-0.396928609016551	0.117647058823529	-5
2014/2015	01.09.2015_00111	8	563	32	0	A699186	female	0.166277953296955	124.304	-0.621077950257331	0.107142857142857	-5
2014/2015	01.09.2015_00111	8	563	32	1	A699230	male	-1.07715590572605	75.748	-0.671551539340866	0.107142857142857	-5
2014/2015	01.09.2015_00113	8	565	11	0	A699186	female	0.166277953296955	124.304	-0.621077950257331	0.08	-5
2014/2015	01.09.2015_00113	8	565	11	1	A699280	female	-2.59621699638084	103.323	-0.696559749168364	0.08	-5
2014/2015	01.09.2015_00113	8	565	43	1	A699233	male	2.2208673865051	115.079	-0.396928609016551	0.127272727272727	-5
2014/2015	01.09.2015_00113	8	565	69	1	A699186	female	0.166277953296955	124.304	-0.621077950257331	0.127272727272727	-5
2014/2015	01.09.2015_00115	8	568	22	1	A699280	female	-2.59621699638084	103.323	-0.696559749168364	0.142857142857143	-5
2014/2015	01.09.2015_00115	8	568	26	1	A699280	female	-2.59621699638084	103.323	-0.696559749168364	0.178571428571429	-5
2014/2015	01.09.2015_00115	8	568	44	1	A699233	male	2.2208673865051	115.079	-0.396928609016551	0.173076923076923	-5
2014/2015	01.09.2015_00115	8	568	71	1	A699230	male	-1.07715590572605	75.748	-0.671551539340866	0.132075471698113	-5
2014/2015	01.09.2015_00115	8	568	74	1	A699186	female	0.166277953296955	124.304	-0.621077950257331	0.163636363636364	-5
2014/2015	01.09.2015_00115	8	568	97	1	A699230	male	-1.07715590572605	75.748	-0.671551539340866	0.134615384615385	-5
2014/2015	01.09.2015_00115	8	568	101	1	A699230	male	-1.07715590572605	75.748	-0.671551539340866	0.166666666666667	-5
2014/2015	01.09.2015_00115	8	568	107	0	A699186	female	0.166277953296955	124.304	-0.621077950257331	0.173076923076923	-5
2014/2015	01.14.2015_00005	13	631	25	0	A699280	female	-2.59621699638084	103.323	-0.696559749168364	0.307692307692308	-3.33
2014/2015	01.14.2015_00008	13	633	13	1	A699233	male	2.2208673865051	115.079	-0.396928609016551	0.354838709677419	-3.33
2014/2015	01.14.2015_00009	13	634	12	0	A699186	female	0.166277953296955	124.304	-0.621077950257331	0.3	-3.33
2014/2015	01.14.2015_00010	13	635	8	1	A699186	female	0.166277953296955	124.304	-0.621077950257331	0.222222222222222	-3.33
2014/2015	01.14.2015_00010	13	635	16	0	A699186	female	0.166277953296955	124.304	-0.621077950257331	0.2	-3.33
2014/2015	01.14.2015_00010	13	635	16	1	A699233	male	2.2208673865051	115.079	-0.396928609016551	0.2	-3.33
2014/2015	01.14.2015_00010	13	635	21	1	A699233	male	2.2208673865051	115.079	-0.396928609016551	0.148936170212766	-3.33
2014/2015	01.14.2015_00010	13	635	21	0	A699260	female	-0.293084611984202	83.529	1.87618759346455	0.148936170212766	-3.33
2014/2015	01.14.2015_00010	13	635	24	1	A699233	male	2.2208673865051	115.079	-0.396928609016551	0.170212765957447	-3.33
2014/2015	01.14.2015_00010	13	635	24	0	A699260	female	-0.293084611984202	83.529	1.87618759346455	0.170212765957447	-3.33
2014/2015	01.14.2015_00010	13	635	39	1	A699233	male	2.2208673865051	115.079	-0.396928609016551	0.272727272727273	-3.33
2014/2015	01.14.2015_00010	13	635	39	0	A699286	female	-2.05978679546826	100.353	-0.768924643183736	0.272727272727273	-3.33
2014/2015	01.14.2015_00010	13	635	40	0	A699239	female	0.614327518888281	144.583	-0.707932091787705	0.264150943396226	-3.33
2014/2015	01.14.2015_00010	13	635	45	1	A699186	female	0.166277953296955	124.304	-0.621077950257331	0.304347826086957	-3.33
2014/2015	01.14.2015_00011	13	635	10	0	A699239	female	0.614327518888281	144.583	-0.707932091787705	0.131578947368421	-3.33
2014/2015	01.14.2015_00011	13	635	17	1	A699186	female	0.166277953296955	124.304	-0.621077950257331	0.147058823529412	-3.33
2014/2015	01.14.2015_00011	13	635	22	0	A699186	female	0.166277953296955	124.304	-0.621077950257331	0.125	-3.33
2014/2015	01.14.2015_00011	13	635	22	1	A699233	male	2.2208673865051	115.079	-0.396928609016551	0.162162162162162	-3.33
2014/2015	01.14.2015_00011	13	635	22	1	A699233	male	2.2208673865051	115.079	-0.396928609016551	0.125	-3.33
2014/2015	01.14.2015_00013	13	637	29	1	A699233	male	2.2208673865051	115.079	-0.396928609016551	0.171428571428571	-3.33
2014/2015	01.14.2015_00013	13	637	40	1	A699233	male	2.2208673865051	115.079	-0.396928609016551	0.232558139534884	-3.33
2014/2015	01.14.2015_00016	13	641	8	0	A699225	female	-1.78957796850334	75.705	-0.942569379237992	0.238095238095238	-3.33
2014/2015	01.14.2015_00016	13	641	17	0	A699239	female	0.614327518888281	144.583	-0.707932091787705	0.225	-3.33
2014/2015	01.14.2015_00016	13	641	18	0	A699225	female	-1.78957796850334	75.705	-0.942569379237992	0.219512195121951	-3.33
2014/2015	01.14.2015_00016	13	641	22	0	A699225	female	-1.78957796850334	75.705	-0.942569379237992	0.230769230769231	-3.33
2014/2015	01.14.2015_00017	13	642	13	0	A699230	male	-1.07715590572605	75.748	-0.671551539340866	0.173913043478261	-3.33
2014/2015	01.14.2015_00018	13	645	16	0	A699264	female	-0.215582427112015	94.695	2.56251458295212	0.3	-3.33
2014/2015	01.14.2015_00018	13	645	16	1	A699280	female	-2.59621699638084	103.323	-0.696559749168364	0.3	-3.33
2014/2015	01.14.2015_00020	13	648	23	0	A699264	female	-0.215582427112015	94.695	2.56251458295212	0.214285714285714	-3.33
2014/2015	01.14.2015_00020	13	648	23	1	A699280	female	-2.59621699638084	103.323	-0.696559749168364	0.214285714285714	-3.33
2014/2015	01.14.2015_00020	13	648	66	1	A699280	female	-2.59621699638084	103.323	-0.696559749168364	0.307692307692308	-3.33
2014/2015	01.14.2015_00020	13	648	87	0	A699171	female	-0.985544825999852	79.888	0.131567406866094	0.166666666666667	-3.33
2014/2015	01.14.2015_00020	13	648	87	1	A699280	female	-2.59621699638084	103.323	-0.696559749168364	0.166666666666667	-3.33
2014/2015	01.14.2015_00020	13	648	126	0	A699221	female	-0.0421054254996201	73.655	-1.89735696993962	0.181818181818182	-3.33
2014/2015	01.14.2015_00020	13	648	126	1	A699280	female	-2.59621699638084	103.323	-0.696559749168364	0.181818181818182	-3.33
2014/2015	01.14.2015_00020	13	648	145	1	A699280	female	-2.59621699638084	103.323	-0.696559749168364	0.181818181818182	-3.33
2014/2015	01.14.2015_00021	13	651	87	0	A699171	female	-0.985544825999852	79.888	0.131567406866094	0.15	-3.33
2014/2015	01.15.2015_00002	14	816	19	0	A699260	female	-0.293084611984202	83.529	1.87618759346455	0.0535714285714286	-1.11
2014/2015	01.15.2015_00021	14	863	15	0	A699265	female	-1.33565064867336	99.517	0.850922653297566	0.184210526315789	-1.11
2014/2015	01.15.2015_00021	14	863	17	1	A699280	female	-2.59621699638084	103.323	-0.696559749168364	0.205128205128205	-1.11
2014/2015	01.15.2015_00021	14	863	20	1	A699280	female	-2.59621699638084	103.323	-0.696559749168364	0.225806451612903	-1.11
2014/2015	01.15.2015_00021	14	863	20	0	A699286	female	-2.05978679546826	100.353	-0.768924643183736	0.225806451612903	-1.11
2014/2015	01.16.2015_00032	15	806	25	1	A699233	male	2.2208673865051	115.079	-0.396928609016551	0.333333333333333	-2.22
2014/2015	01.16.2015_00033	15	807	5	1	A699233	male	2.2208673865051	115.079	-0.396928609016551	0.172413793103448	-2.22
2014/2015	01.16.2015_00033	15	807	26	0	A699186	female	0.166277953296955	124.304	-0.621077950257331	0.282051282051282	-2.22
2014/2015	01.16.2015_00043	15	816	10	1	A699224	female	-1.49940729277678	101.546	2.47069136879094	0.25	-2.22
2014/2015	01.16.2015_00043	15	816	13	1	A699224	female	-1.49940729277678	101.546	2.47069136879094	0.288888888888889	-2.22
2014/2015	01.16.2015_00043	15	816	13	0	A699230	male	-1.07715590572605	75.748	-0.671551539340866	0.288888888888889	-2.22
2014/2015	01.16.2015_00047	15	818	7	1	A699224	female	-1.49940729277678	101.546	2.47069136879094	0.105263157894737	-2.22
2014/2015	01.16.2015_00056	15	829	40	1	A699239	female	0.614327518888281	144.583	-0.707932091787705	0.125	-2.22
2014/2015	01.16.2015_00056	15	829	40	0	A699266	female	-0.989375029104676	79.948	0.52063344510658	0.125	-2.22
2014/2015	01.20.2015_00010	19	841	8	0	A699280	female	-2.59621699638084	103.323	-0.696559749168364	0.222222222222222	3.89
2014/2015	01.20.2015_00014	19	845	9	0	A699265	female	-1.33565064867336	99.517	0.850922653297566	0.15625	3.89
2014/2015	01.20.2015_00016	19	846	13	0	A699280	female	-2.59621699638084	103.323	-0.696559749168364	0.214285714285714	3.89
2014/2015	01.21.2015_00036	20	606	6	1	A699233	male	2.2208673865051	115.079	-0.396928609016551	0.348837209302326	5
2014/2015	01.21.2015_00038	20	607	13	1	A699233	male	2.2208673865051	115.079	-0.396928609016551	0.269230769230769	5
2014/2015	01.21.2015_00040	20	608	2	0	A699239	female	0.614327518888281	144.583	-0.707932091787705	0.0943396226415094	5
2014/2015	01.21.2015_00041	20	609	11	0	A699224	female	-1.49940729277678	101.546	2.47069136879094	0.41304347826087	5
2014/2015	01.21.2015_00042	20	609	12	0	A699265	female	-1.33565064867336	99.517	0.850922653297566	0.0961538461538462	5
2014/2015	01.27.2015_00032	26	562	5	1	A699233	male	2.2208673865051	115.079	-0.396928609016551	0.176470588235294	-1.11
2014/2015	01.27.2015_00032	26	562	9	1	A699233	male	2.2208673865051	115.079	-0.396928609016551	0.176470588235294	-1.11
2014/2015	02.05.2015_00041	35	630	17	1	A699224	female	-1.49940729277678	101.546	2.47069136879094	0.142857142857143	-1.67
2014/2015	02.05.2015_00041	35	630	17	0	A699280	female	-2.59621699638084	103.323	-0.696559749168364	0.142857142857143	-1.67
2014/2015	02.05.2015_00046	35	633	27	1	A699224	female	-1.49940729277678	101.546	2.47069136879094	0.285714285714286	-1.67
2014/2015	02.05.2015_00046	35	633	27	0	A699260	female	-0.293084611984202	83.529	1.87618759346455	0.285714285714286	-1.67
2014/2015	02.11.2015_00016	41	638	11	0	A699224	female	-1.49940729277678	101.546	2.47069136879094	0.166666666666667	0
2015/2016	2016_01_22_00012	21	913	22	1	A699233	male	2.2208673865051	115.079	-0.396928609016551	0.114285714285714	-16.67
2015/2016	2016_01_22_00012	21	913	22	0	A699341	male	2.35323779732311	132.379	-0.915201257415309	0.114285714285714	-16.67
2015/2016	2016_01_22_00055	21	776	20	1	A699233	male	2.2208673865051	115.079	-0.396928609016551	0.111111111111111	-16.67
2015/2016	2016_01_22_00055	21	776	48	1	A699233	male	2.2208673865051	115.079	-0.396928609016551	0.0930232558139535	-16.67
2015/2016	2016_01_23_00034	22	834	16	1	A699233	male	2.2208673865051	115.079	-0.396928609016551	0.0363636363636364	-15.56
2015/2016	2016_01_23_00035	22	835	1	1	A699233	male	2.2208673865051	115.079	-0.396928609016551	0.0408163265306122	-15.56
2015/2016	2016_01_24_00047	23	544	44	0	A699233	male	2.2208673865051	115.079	-0.396928609016551	0.0571428571428571	-12.22
2015/2016	2016_01_24_00047	23	544	44	1	A699341	male	2.35323779732311	132.379	-0.915201257415309	0.0571428571428571	-12.22
2015/2016	2016_01_24_00047	23	544	254	1	A699233	male	2.2208673865051	115.079	-0.396928609016551	0.0625	-12.22
2015/2016	2016_01_24_00061	23	707	20	1	A699233	male	2.2208673865051	115.079	-0.396928609016551	0.037037037037037	-12.22
2015/2016	2016_01_24_00061	23	707	20	0	A699341	male	2.35323779732311	132.379	-0.915201257415309	0.037037037037037	-12.22
2015/2016	2016_01_24_00071	23	909	14	1	A699233	male	2.2208673865051	115.079	-0.396928609016551	0.0652173913043478	-12.22
2015/2016	2016_01_24_00071	23	909	26	1	A699233	male	2.2208673865051	115.079	-0.396928609016551	0.0789473684210526	-12.22
2015/2016	2016_01_24_00073	23	910	11	1	A699233	male	2.2208673865051	115.079	-0.396928609016551	0.103448275862069	-12.22
2015/2016	2016_01_24_00073	23	910	11	0	A699341	male	2.35323779732311	132.379	-0.915201257415309	0.103448275862069	-12.22
2015/2016	2016_01_24_00074	23	913	11	1	A699233	male	2.2208673865051	115.079	-0.396928609016551	0.0392156862745098	-12.22
2015/2016	2016_01_24_00074	23	913	11	0	A699341	male	2.35323779732311	132.379	-0.915201257415309	0.0392156862745098	-12.22
2015/2016	2016_01_24_00074	23	913	87	1	A699233	male	2.2208673865051	115.079	-0.396928609016551	0.0862068965517241	-12.22
2015/2016	2016_01_24_00074	23	913	122	1	A699233	male	2.2208673865051	115.079	-0.396928609016551	0.0508474576271186	-12.22
2015/2016	2016_01_24_00080	23	924	140	1	A699233	male	2.2208673865051	115.079	-0.396928609016551	0.06	-12.22
2015/2016	2016_01_26_00008	25	946	44	1	A699233	male	2.2208673865051	115.079	-0.396928609016551	0.115384615384615	-1.11
2015/2016	2016_01_26_00008	25	946	67	1	A699233	male	2.2208673865051	115.079	-0.396928609016551	0.0909090909090909	-1.11
2015/2016	2016_01_26_00008	25	946	67	0	A699324	male	0.646313510873581	110.953	1.93124273185631	0.0909090909090909	-1.11
2015/2016	2016_01_26_00010	25	948	2	1	A699233	male	2.2208673865051	115.079	-0.396928609016551	0.0588235294117647	-1.11
2015/2016	2016_01_26_00010	25	948	12	1	A699233	male	2.2208673865051	115.079	-0.396928609016551	0.0588235294117647	-1.11
2015/2016	2016_01_26_00010	25	948	12	0	A699324	male	0.646313510873581	110.953	1.93124273185631	0.0588235294117647	-1.11
2015/2016	2016_01_26_00014	25	975	7	1	A699233	male	2.2208673865051	115.079	-0.396928609016551	0.142857142857143	-1.11
2015/2016	2016_01_26_00014	25	975	9	1	A699233	male	2.2208673865051	115.079	-0.396928609016551	0.142857142857143	-1.11
2015/2016	2016_02_03_00007	33	926	50	1	A699316	female	1.37772137971586	133.428	0.117625287195085	0.0285714285714286	6.11
2015/2016	2016_02_03_00007	33	926	50	0	A699326	male	2.30656351149612	166.482	1.87696168100306	0.0285714285714286	6.11
2015/2016	2016_02_03_00009	33	941	69	0	A699356	female	-3.42296272276691	127.103	-1.0357003091615	0.0648148148148148	6.11
2015/2016	2016_02_03_00009	33	941	81	1	A699243	female	-1.59812044447242	93.759	2.36831354318195	0.101851851851852	6.11
2015/2016	2016_02_03_00009	33	941	82	0	A699243	female	-1.59812044447242	93.759	2.36831354318195	0.101851851851852	6.11
2015/2016	2016_02_03_00009	33	941	175	0	A699356	female	-3.42296272276691	127.103	-1.0357003091615	0.1	6.11
2015/2016	2016_02_03_00039	33	970	31	1	A699144	male	1.23371550983646	97.241	-2.92261190178775	0.0526315789473684	6.11
2015/2016	2016_02_03_00046	33	986	3	1	A699144	male	1.23371550983646	97.241	-2.92261190178775	0.0810810810810811	6.11
2015/2016	2016_02_03_00046	33	986	13	1	A699144	male	1.23371550983646	97.241	-2.92261190178775	0.0394736842105263	6.11
2015/2016	2016_02_03_00055	33	997	105	1	A699144	male	1.23371550983646	97.241	-2.92261190178775	0.0543478260869565	6.11
2015/2016	2016_02_03_00055	33	997	147	1	A699233	male	2.2208673865051	115.079	-0.396928609016551	0.0967741935483871	6.11
2015/2016	2016_02_03_00055	33	997	148	0	A699233	male	2.2208673865051	115.079	-0.396928609016551	0.0983606557377049	6.11
2015/2016	2016_02_04_00000	34	915	2	0	A699352	male	1.34274877774097	78.569	-0.692311927031179	0.12	1.11
2015/2016	2016_02_04_00002	34	939	52	0	A699356	female	-3.42296272276691	127.103	-1.0357003091615	0.0408163265306122	1.11
2015/2016	2016_02_04_00002	34	939	128	0	A699356	female	-3.42296272276691	127.103	-1.0357003091615	0.117647058823529	1.11
2015/2016	2016_02_04_00005	34	972	123	0	A699352	male	1.34274877774097	78.569	-0.692311927031179	0.0461538461538462	1.11
2015/2016	2016_02_04_00012	34	600	110	1	A699326	male	2.30656351149612	166.482	1.87696168100306	0.135416666666667	1.11
2015/2016	2016_02_04_00012	34	600	113	1	A699326	male	2.30656351149612	166.482	1.87696168100306	0.125	1.11
2015/2016	2016_02_04_00013	34	605	30	0	A699356	female	-3.42296272276691	127.103	-1.0357003091615	0.0888888888888889	1.11
2015/2016	2016_02_04_00013	34	605	78	1	A699343	male	0.13566908833608	90.35	0.265422016030731	0.164835164835165	1.11
2015/2016	2016_02_04_00013	34	605	120	1	A699352	male	1.34274877774097	78.569	-0.692311927031179	0.0769230769230769	1.11
2015/2016	2016_02_04_00013	34	605	133	1	A699352	male	1.34274877774097	78.569	-0.692311927031179	0.0989010989010989	1.11
2015/2016	2016_02_04_00013	34	605	148	1	A699356	female	-3.42296272276691	127.103	-1.0357003091615	0.0989010989010989	1.11
2015/2016	2016_02_04_00023	34	668	44	1	A699316	female	1.37772137971586	133.428	0.117625287195085	0.0769230769230769	1.11
2015/2016	2016_02_04_00023	34	668	64	1	A699316	female	1.37772137971586	133.428	0.117625287195085	0.131578947368421	1.11
2015/2016	2016_02_04_00025	34	680	38	0	A699316	female	1.37772137971586	133.428	0.117625287195085	0.138461538461538	1.11
2015/2016	2016_02_04_00025	34	680	38	0	A699343	male	0.13566908833608	90.35	0.265422016030731	0.138461538461538	1.11
2015/2016	2016_02_04_00025	34	680	54	1	A699316	female	1.37772137971586	133.428	0.117625287195085	0.194444444444444	1.11
2015/2016	2016_02_04_00025	34	680	54	0	A699343	male	0.13566908833608	90.35	0.265422016030731	0.194444444444444	1.11
2015/2016	2016_02_04_00025	34	680	64	0	A699316	female	1.37772137971586	133.428	0.117625287195085	0.194029850746269	1.11
2015/2016	2016_02_04_00025	34	680	67	0	A699316	female	1.37772137971586	133.428	0.117625287195085	0.161764705882353	1.11
2015/2016	2016_02_04_00025	34	680	92	0	A699316	female	1.37772137971586	133.428	0.117625287195085	0.186440677966102	1.11
2015/2016	2016_02_04_00025	34	680	122	1	A699316	female	1.37772137971586	133.428	0.117625287195085	0.12	1.11
2015/2016	2016_02_04_00025	34	680	133	1	A699352	male	1.34274877774097	78.569	-0.692311927031179	0.135416666666667	1.11
2015/2016	2016_02_04_00025	34	680	140	0	A699295	male	1.25567108510672	134.802	-1.79370649236282	0.186813186813187	1.11
2015/2016	2016_02_04_00025	34	680	140	1	A699316	female	1.37772137971586	133.428	0.117625287195085	0.186813186813187	1.11
2015/2016	2016_02_04_00025	34	680	142	1	A699316	female	1.37772137971586	133.428	0.117625287195085	0.197802197802198	1.11
2015/2016	2016_02_04_00025	34	680	205	1	A699316	female	1.37772137971586	133.428	0.117625287195085	0.117647058823529	1.11
2015/2016	2016_02_04_00025	34	680	376	0	A699293	female	-0.323937311360426	90.797	0.0308396563991517	0.132352941176471	1.11
2015/2016	2016_02_04_00025	34	680	425	1	A699358	female	-0.840393263345869	112.352	1.92426349375393	0.164705882352941	1.11
2015/2016	2016_02_04_00025	34	680	437	0	A699358	female	-0.840393263345869	112.352	1.92426349375393	0.176470588235294	1.11
2015/2016	2016_02_04_00025	34	680	460	0	A699358	female	-0.840393263345869	112.352	1.92426349375393	0.197916666666667	1.11
2015/2016	2016_02_04_00025	34	680	514	0	A699358	female	-0.840393263345869	112.352	1.92426349375393	0.1875	1.11
2015/2016	2016_02_04_00025	34	680	517	0	A699214	male	1.82232942636463	156.418	-0.0167026535822932	0.1875	1.11
2015/2016	2016_02_04_00025	34	680	517	1	A699316	female	1.37772137971586	133.428	0.117625287195085	0.1875	1.11
2015/2016	2016_02_04_00025	34	680	530	1	A699316	female	1.37772137971586	133.428	0.117625287195085	0.166666666666667	1.11
2015/2016	2016_02_04_00025	34	680	530	0	A699358	female	-0.840393263345869	112.352	1.92426349375393	0.166666666666667	1.11
2015/2016	2016_02_04_00025	34	680	567	0	A699293	female	-0.323937311360426	90.797	0.0308396563991517	0.138297872340426	1.11
2015/2016	2016_02_04_00025	34	680	567	1	A699316	female	1.37772137971586	133.428	0.117625287195085	0.138297872340426	1.11
2015/2016	2016_02_04_00026	34	685	57	0	A699316	female	1.37772137971586	133.428	0.117625287195085	0.0545454545454545	1.11
2015/2016	2016_02_04_00026	34	685	195	0	A699358	female	-0.840393263345869	112.352	1.92426349375393	0.0759493670886076	1.11
2015/2016	2016_02_04_00026	34	685	205	1	A699316	female	1.37772137971586	133.428	0.117625287195085	0.0754716981132075	1.11
2015/2016	2016_02_04_00026	34	685	221	1	A699316	female	1.37772137971586	133.428	0.117625287195085	0.0659340659340659	1.11
2015/2016	2016_02_04_00026	34	685	230	1	A699316	female	1.37772137971586	133.428	0.117625287195085	0.0659340659340659	1.11
2015/2016	2016_02_04_00035	34	701	96	1	A699316	female	1.37772137971586	133.428	0.117625287195085	0.120481927710843	1.11
2015/2016	2016_02_04_00035	34	701	101	1	A699316	female	1.37772137971586	133.428	0.117625287195085	0.126436781609195	1.11
2015/2016	2016_02_04_00035	34	701	103	1	A699316	female	1.37772137971586	133.428	0.117625287195085	0.126436781609195	1.11
2015/2016	2016_02_04_00035	34	701	111	1	A699316	female	1.37772137971586	133.428	0.117625287195085	0.164556962025316	1.11
2015/2016	2016_02_04_00035	34	701	123	0	A699316	female	1.37772137971586	133.428	0.117625287195085	0.116883116883117	1.11
2015/2016	2016_02_04_00035	34	701	138	1	A699316	female	1.37772137971586	133.428	0.117625287195085	0.103448275862069	1.11
2015/2016	2016_02_04_00035	34	701	138	0	A699358	female	-0.840393263345869	112.352	1.92426349375393	0.103448275862069	1.11
2015/2016	2016_02_04_00035	34	701	151	1	A699316	female	1.37772137971586	133.428	0.117625287195085	0.109756097560976	1.11
2015/2016	2016_02_04_00035	34	701	155	1	A699316	female	1.37772137971586	133.428	0.117625287195085	0.151515151515152	1.11
2015/2016	2016_02_04_00035	34	701	158	0	A699358	female	-0.840393263345869	112.352	1.92426349375393	0.126582278481013	1.11
2015/2016	2016_02_05_00006	35	640	2	0	A699352	male	1.34274877774097	78.569	-0.692311927031179	0.0173913043478261	-3.33
2015/2016	2016_02_05_00008	35	644	29	0	A699316	female	1.37772137971586	133.428	0.117625287195085	0.138888888888889	-3.33
2015/2016	2016_02_05_00008	35	644	41	1	A699316	female	1.37772137971586	133.428	0.117625287195085	0.214285714285714	-3.33
2015/2016	2016_02_05_00008	35	644	41	0	A699343	male	0.13566908833608	90.35	0.265422016030731	0.214285714285714	-3.33
2015/2016	2016_02_05_00008	35	644	63	0	A699316	female	1.37772137971586	133.428	0.117625287195085	0.136363636363636	-3.33
2015/2016	2016_02_05_00008	35	644	68	0	A699316	female	1.37772137971586	133.428	0.117625287195085	0.152542372881356	-3.33
2015/2016	2016_02_05_00008	35	644	72	0	A699316	female	1.37772137971586	133.428	0.117625287195085	0.181818181818182	-3.33
2015/2016	2016_02_05_00008	35	644	72	1	A699343	male	0.13566908833608	90.35	0.265422016030731	0.181818181818182	-3.33
2015/2016	2016_02_05_00021	35	684	83	0	A699356	female	-3.42296272276691	127.103	-1.0357003091615	0.213114754098361	-3.33
2015/2016	2016_02_05_00022	35	707	21	1	A699316	female	1.37772137971586	133.428	0.117625287195085	0.0545454545454545	-3.33
2015/2016	2016_02_05_00022	35	707	48	1	A699343	male	0.13566908833608	90.35	0.265422016030731	0.132352941176471	-3.33
2015/2016	2016_02_05_00022	35	707	110	1	A699316	female	1.37772137971586	133.428	0.117625287195085	0.180327868852459	-3.33
2015/2016	2016_02_05_00022	35	707	110	1	A699352	male	1.34274877774097	78.569	-0.692311927031179	0.180327868852459	-3.33
2015/2016	2016_02_05_00022	35	707	138	1	A699316	female	1.37772137971586	133.428	0.117625287195085	0.0925925925925926	-3.33
2015/2016	2016_02_05_00022	35	707	192	1	A699316	female	1.37772137971586	133.428	0.117625287195085	0.13953488372093	-3.33
2015/2016	2016_02_05_00022	35	707	207	1	A699316	female	1.37772137971586	133.428	0.117625287195085	0.117647058823529	-3.33
2015/2016	2016_02_05_00022	35	707	251	1	A699316	female	1.37772137971586	133.428	0.117625287195085	0.0333333333333333	-3.33
2015/2016	2016_02_05_00022	35	707	267	1	A699316	female	1.37772137971586	133.428	0.117625287195085	0.0941176470588235	-3.33
2015/2016	2016_02_05_00022	35	707	328	1	A699352	male	1.34274877774097	78.569	-0.692311927031179	0.111111111111111	-3.33
2015/2016	2016_02_05_00022	35	707	335	1	A699352	male	1.34274877774097	78.569	-0.692311927031179	0.0952380952380952	-3.33
2015/2016	2016_02_05_00022	35	707	336	0	A699352	male	1.34274877774097	78.569	-0.692311927031179	0.0952380952380952	-3.33
2015/2016	2016_02_05_00022	35	707	339	0	A699352	male	1.34274877774097	78.569	-0.692311927031179	0.0952380952380952	-3.33
2015/2016	2016_02_05_00022	35	707	350	0	A699352	male	1.34274877774097	78.569	-0.692311927031179	0.0714285714285714	-3.33
2015/2016	2016_02_05_00022	35	707	371	0	A699328	female	-1.00060940383829	107.622	-1.41746488113125	0.102564102564103	-3.33
2015/2016	2016_02_05_00033	35	951	135	0	A699326	male	2.30656351149612	166.482	1.87696168100306	0.171875	-3.33
2015/2016	2016_02_05_00042	35	990	60	1	A699326	male	2.30656351149612	166.482	1.87696168100306	0.0333333333333333	-3.33
2015/2016	2016_02_05_00043	35	996	118	0	A699330	male	-2.16308715888104	107.517	2.8069323943117	0.179487179487179	-3.33
2015/2016	2016_02_05_00043	35	996	244	0	A699330	male	-2.16308715888104	107.517	2.8069323943117	0.138888888888889	-3.33
2015/2016	2016_02_05_00044	35	997	2	1	A699316	female	1.37772137971586	133.428	0.117625287195085	0.0681818181818182	-3.33
2015/2016	2016_02_05_00044	35	997	20	1	A699316	female	1.37772137971586	133.428	0.117625287195085	0.111111111111111	-3.33
2015/2016	2016_02_05_00044	35	997	20	0	A699330	male	-2.16308715888104	107.517	2.8069323943117	0.111111111111111	-3.33
2015/2016	2016_02_05_00044	35	997	25	1	A699316	female	1.37772137971586	133.428	0.117625287195085	0.191489361702128	-3.33
2015/2016	2016_02_05_00044	35	997	35	1	A699322	male	-0.335850069750148	99.812	2.15323516943222	0.12280701754386	-3.33
2015/2016	2016_02_05_00044	35	997	66	0	A699316	female	1.37772137971586	133.428	0.117625287195085	0.155172413793103	-3.33
2015/2016	2016_02_05_00044	35	997	66	1	A699322	male	-0.335850069750148	99.812	2.15323516943222	0.155172413793103	-3.33
2015/2016	2016_02_05_00046	35	1019	201	0	A699356	female	-3.42296272276691	127.103	-1.0357003091615	0.0441176470588235	-3.33
2015/2016	2016_02_05_00046	35	1019	426	1	A699353	male	0.837849659860708	95.963	0.457105248871281	0.0735294117647059	-3.33
2015/2016	2016_02_05_00046	35	1019	450	1	A699353	male	0.837849659860708	95.963	0.457105248871281	0.12962962962963	-3.33
2015/2016	2016_02_05_00046	35	1019	458	0	A699353	male	0.837849659860708	95.963	0.457105248871281	0.107692307692308	-3.33
2015/2016	2016_02_05_00046	35	1019	471	0	A699356	female	-3.42296272276691	127.103	-1.0357003091615	0.147540983606557	-3.33
2015/2016	2016_02_07_00047	37	612	80	0	A699358	female	-0.840393263345869	112.352	1.92426349375393	0.151515151515152	-2.22
2015/2016	2016_02_07_00050	37	622	54	0	A699326	male	2.30656351149612	166.482	1.87696168100306	0.116666666666667	-2.22
2015/2016	2016_02_07_00064	37	642	97	0	A699330	male	-2.16308715888104	107.517	2.8069323943117	0.0892857142857143	-2.22
2015/2016	2016_02_07_00068	37	653	77	1	A699316	female	1.37772137971586	133.428	0.117625287195085	0.142857142857143	-2.22
2015/2016	2016_02_07_00068	37	653	106	1	A699316	female	1.37772137971586	133.428	0.117625287195085	0.130434782608696	-2.22
2015/2016	2016_02_08_00037	38	964	179	0	A699358	female	-0.840393263345869	112.352	1.92426349375393	0.185714285714286	0
2015/2016	2016_02_08_00037	38	964	182	0	A699358	female	-0.840393263345869	112.352	1.92426349375393	0.171428571428571	0
2015/2016	2016_02_08_00040	38	1007	56	0	A699316	female	1.37772137971586	133.428	0.117625287195085	0.205882352941176	0
2015/2016	2016_02_08_00040	38	1007	61	1	A699316	female	1.37772137971586	133.428	0.117625287195085	0.178082191780822	0
2015/2016	2016_02_08_00040	38	1007	76	0	A699343	male	0.13566908833608	90.35	0.265422016030731	0.142857142857143	0
2015/2016	2016_02_08_00040	38	1007	77	0	A699353	male	0.837849659860708	95.963	0.457105248871281	0.153846153846154	0
2015/2016	2016_02_08_00040	38	1007	96	0	A699356	female	-3.42296272276691	127.103	-1.0357003091615	0.148648648648649	0
2015/2016	2016_02_08_00040	38	1007	98	0	A699358	female	-0.840393263345869	112.352	1.92426349375393	0.171052631578947	0
2015/2016	2016_02_08_00040	38	1007	105	1	A699316	female	1.37772137971586	133.428	0.117625287195085	0.220779220779221	0
2015/2016	2016_02_08_00040	38	1007	106	0	A699358	female	-0.840393263345869	112.352	1.92426349375393	0.220779220779221	0
2015/2016	2016_02_08_00040	38	1007	120	0	A699358	female	-0.840393263345869	112.352	1.92426349375393	0.168539325842697	0
2015/2016	2016_02_08_00040	38	1007	128	0	A699316	female	1.37772137971586	133.428	0.117625287195085	0.195402298850575	0
2015/2016	2016_02_08_00040	38	1007	136	1	A699316	female	1.37772137971586	133.428	0.117625287195085	0.186813186813187	0
2015/2016	2016_02_08_00040	38	1007	146	1	A699316	female	1.37772137971586	133.428	0.117625287195085	0.170212765957447	0
2015/2016	2016_02_08_00040	38	1007	154	1	A699316	female	1.37772137971586	133.428	0.117625287195085	0.159574468085106	0
2015/2016	2016_02_08_00040	38	1007	177	1	A699316	female	1.37772137971586	133.428	0.117625287195085	0.153846153846154	0
2015/2016	2016_02_08_00040	38	1007	178	1	A699353	male	0.837849659860708	95.963	0.457105248871281	0.148936170212766	0
2015/2016	2016_02_08_00040	38	1007	179	0	A699358	female	-0.840393263345869	112.352	1.92426349375393	0.148936170212766	0
2015/2016	2016_02_08_00040	38	1007	182	0	A699358	female	-0.840393263345869	112.352	1.92426349375393	0.15625	0
2015/2016	2016_02_08_00040	38	1007	191	1	A699316	female	1.37772137971586	133.428	0.117625287195085	0.155555555555556	0
2015/2016	2016_02_08_00040	38	1007	210	1	A699316	female	1.37772137971586	133.428	0.117625287195085	0.152173913043478	0
2015/2016	2016_02_08_00040	38	1007	224	1	A699353	male	0.837849659860708	95.963	0.457105248871281	0.195652173913043	0
2015/2016	2016_02_08_00040	38	1007	227	1	A699316	female	1.37772137971586	133.428	0.117625287195085	0.170454545454545	0
2015/2016	2016_02_08_00040	38	1007	227	0	A699353	male	0.837849659860708	95.963	0.457105248871281	0.170454545454545	0
2015/2016	2016_02_08_00040	38	1007	233	0	A699330	male	-2.16308715888104	107.517	2.8069323943117	0.180851063829787	0
2015/2016	2016_02_08_00040	38	1007	246	1	A699356	female	-3.42296272276691	127.103	-1.0357003091615	0.148936170212766	0
2015/2016	2016_02_09_00041	39	566	71	0	A699358	female	-0.840393263345869	112.352	1.92426349375393	0.16304347826087	5.56
2015/2016	2016_02_09_00041	39	566	72	0	A699293	female	-0.323937311360426	90.797	0.0308396563991517	0.166666666666667	5.56
2015/2016	2016_02_09_00044	39	582	6	1	A699316	female	1.37772137971586	133.428	0.117625287195085	0.134146341463415	5.56
2015/2016	2016_02_09_00044	39	582	37	0	A699343	male	0.13566908833608	90.35	0.265422016030731	0.166666666666667	5.56
2015/2016	2016_02_09_00044	39	582	44	1	A699316	female	1.37772137971586	133.428	0.117625287195085	0.18	5.56
2015/2016	2016_02_09_00044	39	582	48	0	A699356	female	-3.42296272276691	127.103	-1.0357003091615	0.173469387755102	5.56
2015/2016	2016_02_09_00051	39	596	70	0	A699243	female	-1.59812044447242	93.759	2.36831354318195	0.133333333333333	5.56
2015/2016	2016_02_11_00060	41	598	90	1	A699356	female	-3.42296272276691	127.103	-1.0357003091615	0.114285714285714	1.67
2015/2016	2016_02_11_00060	41	598	104	1	A699356	female	-3.42296272276691	127.103	-1.0357003091615	0.106666666666667	1.67
2015/2016	2016_02_11_00060	41	598	116	1	A699356	female	-3.42296272276691	127.103	-1.0357003091615	0.12	1.67
2015/2016	2016_02_11_00074	41	652	11	0	A699352	male	1.34274877774097	78.569	-0.692311927031179	0.0612244897959184	1.67
2015/2016	2016_02_11_00074	41	652	43	0	A699316	female	1.37772137971586	133.428	0.117625287195085	0.173333333333333	1.67
2015/2016	2016_02_11_00074	41	652	59	0	A699316	female	1.37772137971586	133.428	0.117625287195085	0.134146341463415	1.67
2015/2016	2016_02_12_00102	42	681	40	0	A699356	female	-3.42296272276691	127.103	-1.0357003091615	0.121212121212121	-2.22
2015/2016	2016_02_12_00107	42	694	93	1	A699322	male	-0.335850069750148	99.812	2.15323516943222	0.0540540540540541	-2.22
2015/2016	2016_02_17_00006	47	574	33	0	A699356	female	-3.42296272276691	127.103	-1.0357003091615	0.0365853658536585	2.22
2015/2016	2016_02_17_00024	47	615	139	0	A699322	male	-0.335850069750148	99.812	2.15323516943222	0.0454545454545455	2.22
2015/2016	2016_02_17_00079	47	745	86	0	A699356	female	-3.42296272276691	127.103	-1.0357003091615	0.15	2.22
2015/2016	2016_02_17_00082	47	757	102	0	A699322	male	-0.335850069750148	99.812	2.15323516943222	0.175438596491228	2.22
2015/2016	2016_02_17_00082	47	757	107	0	A699322	male	-0.335850069750148	99.812	2.15323516943222	0.157142857142857	2.22
2015/2016	2016_02_17_00082	47	757	143	0	A699322	male	-0.335850069750148	99.812	2.15323516943222	0.0579710144927536	2.22
2015/2016	2016_02_17_00083	47	759	9	1	A699326	male	2.30656351149612	166.482	1.87696168100306	0.0508474576271186	2.22
2015/2016	2016_02_17_00083	47	759	40	0	A699326	male	2.30656351149612	166.482	1.87696168100306	0.157894736842105	2.22
2015/2016	2016_02_17_00089	47	770	136	0	A699343	male	0.13566908833608	90.35	0.265422016030731	0.0897435897435897	2.22
2015/2016	2016_02_17_00089	47	770	142	0	A699343	male	0.13566908833608	90.35	0.265422016030731	0.0895522388059701	2.22
2015/2016	2016_02_17_00091	47	773	26	1	A699316	female	1.37772137971586	133.428	0.117625287195085	0.0597014925373134	2.22
2015/2016	2016_02_17_00091	47	773	34	0	A699316	female	1.37772137971586	133.428	0.117625287195085	0.078125	2.22
2015/2016	2016_02_17_00091	47	773	73	0	A699343	male	0.13566908833608	90.35	0.265422016030731	0.0847457627118644	2.22
2015/2016	2016_02_17_00091	47	773	90	0	A699343	male	0.13566908833608	90.35	0.265422016030731	0.116666666666667	2.22
2015/2016	2016_02_17_00091	47	773	117	0	A699353	male	0.837849659860708	95.963	0.457105248871281	0.0869565217391304	2.22
2015/2016	2016_02_17_00092	47	776	16	1	A699316	female	1.37772137971586	133.428	0.117625287195085	0.0317460317460317	2.22
2015/2016	2016_02_17_00092	47	776	18	1	A699316	female	1.37772137971586	133.428	0.117625287195085	0.0327868852459016	2.22
2015/2016	2016_02_17_00100	47	805	64	0	A699352	male	1.34274877774097	78.569	-0.692311927031179	0.0363636363636364	2.22
2015/2016	2016_02_17_00104	47	811	15	0	A699328	female	-1.00060940383829	107.622	-1.41746488113125	0.0892857142857143	2.22
2015/2016	2016_02_17_00112	47	1019	20	0	A699330	male	-2.16308715888104	107.517	2.8069323943117	0.192307692307692	2.22
2015/2016	2016_02_17_00112	47	1019	26	0	A699330	male	-2.16308715888104	107.517	2.8069323943117	0.26	2.22
2015/2016	2016_02_17_00112	47	1019	38	0	A699293	female	-0.323937311360426	90.797	0.0308396563991517	0.22	2.22
2015/2016	2016_02_17_00114	47	1026	84	1	A699316	female	1.37772137971586	133.428	0.117625287195085	0.0777777777777778	2.22
2015/2016	2016_02_17_00114	47	1026	243	0	A699353	male	0.837849659860708	95.963	0.457105248871281	0.212765957446809	2.22
2015/2016	2016_02_17_00114	47	1026	254	0	A699353	male	0.837849659860708	95.963	0.457105248871281	0.243243243243243	2.22
2015/2016	2016_02_17_00117	47	1038	78	0	A699356	female	-3.42296272276691	127.103	-1.0357003091615	0.111111111111111	2.22
2015/2016	2016_02_17_00117	47	1038	88	0	A699356	female	-3.42296272276691	127.103	-1.0357003091615	0.0727272727272727	2.22
2015/2016	2016_02_17_00118	47	1039	25	1	A699356	female	-3.42296272276691	127.103	-1.0357003091615	0.115384615384615	2.22
2015/2016	2016_02_17_00125	47	1052	62	0	A699316	female	1.37772137971586	133.428	0.117625287195085	0.135593220338983	2.22
2015/2016	2016_02_17_00125	47	1052	97	0	A699322	male	-0.335850069750148	99.812	2.15323516943222	0.123076923076923	2.22
2015/2016	2016_02_17_00127	47	1060	48	0	A699293	female	-0.323937311360426	90.797	0.0308396563991517	0.14	2.22
2015/2016	2016_02_17_00127	47	1060	114	1	A699356	female	-3.42296272276691	127.103	-1.0357003091615	0.16	2.22
2015/2016	2016_02_17_00127	47	1060	146	1	A699356	female	-3.42296272276691	127.103	-1.0357003091615	0.0454545454545455	2.22
2015/2016	2016_02_17_00131	47	1069	141	0	A699279	male	-0.232404856590441	78.557	-2.03719729137234	0.0697674418604651	2.22
2015/2016	2016_02_18_00031	48	585	16	0	A699353	male	0.837849659860708	95.963	0.457105248871281	0.0555555555555556	5.56
2015/2016	2016_02_18_00133	48	747	15	1	A699343	male	0.13566908833608	90.35	0.265422016030731	0.177777777777778	5.56
2015/2016	2016_02_18_00133	48	747	15	0	A699352	male	1.34274877774097	78.569	-0.692311927031179	0.177777777777778	5.56
2015/2016	2016_02_18_00133	48	747	102	0	A699326	male	2.30656351149612	166.482	1.87696168100306	0.26	5.56
2015/2016	2016_02_18_00133	48	747	132	0	A699293	female	-0.323937311360426	90.797	0.0308396563991517	0.260869565217391	5.56
2015/2016	2016_02_18_00133	48	747	138	0	A699352	male	1.34274877774097	78.569	-0.692311927031179	0.222222222222222	5.56
2015/2016	2016_02_18_00134	48	748	2	0	A699279	male	-0.232404856590441	78.557	-2.03719729137234	0.043956043956044	5.56
2015/2016	2016_02_18_00134	48	748	25	0	A699279	male	-0.232404856590441	78.557	-2.03719729137234	0.161290322580645	5.56
2015/2016	2016_02_18_00134	48	748	26	0	A699279	male	-0.232404856590441	78.557	-2.03719729137234	0.166666666666667	5.56
2015/2016	2016_02_18_00134	48	748	38	0	A699293	female	-0.323937311360426	90.797	0.0308396563991517	0.174603174603175	5.56
2015/2016	2016_02_18_00134	48	748	42	0	A699279	male	-0.232404856590441	78.557	-2.03719729137234	0.111111111111111	5.56
2015/2016	2016_02_18_00134	48	748	51	0	A699293	female	-0.323937311360426	90.797	0.0308396563991517	0.215384615384615	5.56
2015/2016	2016_02_18_00134	48	748	54	0	A699343	male	0.13566908833608	90.35	0.265422016030731	0.203125	5.56
2015/2016	2016_02_18_00135	48	750	22	0	A699293	female	-0.323937311360426	90.797	0.0308396563991517	0.148514851485149	5.56
2015/2016	2016_02_18_00135	48	750	27	0	A699293	female	-0.323937311360426	90.797	0.0308396563991517	0.161764705882353	5.56
2015/2016	2016_02_18_00135	48	750	36	0	A699293	female	-0.323937311360426	90.797	0.0308396563991517	0.181818181818182	5.56
2015/2016	2016_02_18_00135	48	750	40	0	A699293	female	-0.323937311360426	90.797	0.0308396563991517	0.181818181818182	5.56
2015/2016	2016_02_18_00135	48	750	41	0	A699293	female	-0.323937311360426	90.797	0.0308396563991517	0.181818181818182	5.56
2015/2016	2016_02_18_00135	48	750	67	0	A699293	female	-0.323937311360426	90.797	0.0308396563991517	0.17910447761194	5.56
2015/2016	2016_02_18_00135	48	750	91	0	A699330	male	-2.16308715888104	107.517	2.8069323943117	0.0833333333333333	5.56
2015/2016	2016_02_18_00136	48	754	100	0	A699330	male	-2.16308715888104	107.517	2.8069323943117	0.0806451612903226	5.56
2015/2016	2016_02_18_00137	48	758	89	0	A699330	male	-2.16308715888104	107.517	2.8069323943117	0.130434782608696	5.56
2015/2016	2016_02_18_00138	48	763	21	0	A699293	female	-0.323937311360426	90.797	0.0308396563991517	0.0491803278688525	5.56
2015/2016	2016_02_18_00138	48	763	21	1	A699316	female	1.37772137971586	133.428	0.117625287195085	0.0491803278688525	5.56
2015/2016	2016_02_18_00138	48	763	30	0	A699293	female	-0.323937311360426	90.797	0.0308396563991517	0.0481927710843374	5.56
2015/2016	2016_02_22_00006	52	893	28	0	A699243	female	-1.59812044447242	93.759	2.36831354318195	0.166666666666667	5.56
2015/2016	2016_02_22_00010	52	901	31	1	A699316	female	1.37772137971586	133.428	0.117625287195085	0.215686274509804	5.56
2015/2016	2016_02_22_00036	52	1036	57	0	A699343	male	0.13566908833608	90.35	0.265422016030731	0.229166666666667	5.56
2015/2016	2016_02_23_00021	53	794	81	0	A699358	female	-0.840393263345869	112.352	1.92426349375393	0.12962962962963	7.78
2015/2016	2016_02_23_00021	53	794	84	0	A699358	female	-0.840393263345869	112.352	1.92426349375393	0.137254901960784	7.78
2015/2016	2016_02_23_00027	53	804	71	1	A699316	female	1.37772137971586	133.428	0.117625287195085	0.151515151515152	7.78
2015/2016	2016_02_23_00027	53	804	71	0	A699326	male	2.30656351149612	166.482	1.87696168100306	0.151515151515152	7.78
2015/2016	2016_02_23_00028	53	806	34	0	A699279	male	-0.232404856590441	78.557	-2.03719729137234	0.03125	7.78
2015/2016	2016_02_24_00045	54	786	14	0	A699233	male	2.2208673865051	115.079	-0.396928609016551	0.08	2.22
2015/2016	2016_02_25_00032	55	934	89	1	A699358	female	-0.840393263345869	112.352	1.92426349375393	0.145454545454545	-2.22
2015/2016	2016_02_25_00032	55	934	121	0	A699343	male	0.13566908833608	90.35	0.265422016030731	0.175438596491228	-2.22
2015/2016	2016_02_25_00032	55	934	142	0	A699293	female	-0.323937311360426	90.797	0.0308396563991517	0.184615384615385	-2.22
2015/2016	2016_02_25_00032	55	934	171	0	A699343	male	0.13566908833608	90.35	0.265422016030731	0.147058823529412	-2.22
2015/2016	2016_02_25_00032	55	934	174	0	A699343	male	0.13566908833608	90.35	0.265422016030731	0.161764705882353	-2.22
2015/2016	2016_02_25_00033	55	935	31	1	A699343	male	0.13566908833608	90.35	0.265422016030731	0.133333333333333	-2.22
2015/2016	2016_02_25_00034	55	938	23	0	A699293	female	-0.323937311360426	90.797	0.0308396563991517	0.142857142857143	-2.22
2015/2016	2016_02_25_00034	55	938	57	0	A699293	female	-0.323937311360426	90.797	0.0308396563991517	0.205882352941176	-2.22
2015/2016	2016_02_25_00034	55	938	57	1	A699353	male	0.837849659860708	95.963	0.457105248871281	0.205882352941176	-2.22
2015/2016	2016_02_25_00034	55	938	61	0	A699293	female	-0.323937311360426	90.797	0.0308396563991517	0.223880597014925	-2.22
2015/2016	2016_02_25_00034	55	938	69	0	A699293	female	-0.323937311360426	90.797	0.0308396563991517	0.26865671641791	-2.22
2015/2016	2016_02_25_00034	55	938	72	0	A699293	female	-0.323937311360426	90.797	0.0308396563991517	0.25	-2.22
2015/2016	2016_02_25_00034	55	938	76	0	A699293	female	-0.323937311360426	90.797	0.0308396563991517	0.263157894736842	-2.22
2015/2016	2016_02_25_00034	55	938	77	1	A699353	male	0.837849659860708	95.963	0.457105248871281	0.246153846153846	-2.22
2015/2016	2016_02_25_00034	55	938	94	0	A699293	female	-0.323937311360426	90.797	0.0308396563991517	0.289855072463768	-2.22
2015/2016	2016_02_25_00034	55	938	95	1	A699353	male	0.837849659860708	95.963	0.457105248871281	0.289855072463768	-2.22
2015/2016	2016_02_25_00040	55	977	123	0	A699358	female	-0.840393263345869	112.352	1.92426349375393	0.19047619047619	-2.22
2015/2016	2016_02_25_00040	55	977	180	0	A699356	female	-3.42296272276691	127.103	-1.0357003091615	0.0961538461538462	-2.22
2015/2016	2016_02_25_00040	55	977	190	1	A699353	male	0.837849659860708	95.963	0.457105248871281	0.188679245283019	-2.22
2015/2016	2016_02_25_00040	55	977	190	0	A699358	female	-0.840393263345869	112.352	1.92426349375393	0.188679245283019	-2.22
2015/2016	2016_02_25_00040	55	977	230	0	A699279	male	-0.232404856590441	78.557	-2.03719729137234	0.142857142857143	-2.22
2015/2016	2016_02_25_00040	55	977	237	0	A699279	male	-0.232404856590441	78.557	-2.03719729137234	0.142857142857143	-2.22
2015/2016	2016_02_25_00040	55	977	244	1	A699279	male	-0.232404856590441	78.557	-2.03719729137234	0.253968253968254	-2.22
2015/2016	2016_02_25_00040	55	977	247	0	A699279	male	-0.232404856590441	78.557	-2.03719729137234	0.258064516129032	-2.22
2015/2016	2016_02_25_00040	55	977	253	1	A699353	male	0.837849659860708	95.963	0.457105248871281	0.19672131147541	-2.22
2015/2016	2016_02_25_00040	55	977	265	0	A699356	female	-3.42296272276691	127.103	-1.0357003091615	0.290322580645161	-2.22
2015/2016	2016_02_25_00040	55	977	268	1	A699279	male	-0.232404856590441	78.557	-2.03719729137234	0.245614035087719	-2.22
2015/2016	2016_02_25_00040	55	977	286	1	A699279	male	-0.232404856590441	78.557	-2.03719729137234	0.25	-2.22
2015/2016	2016_02_25_00040	55	977	288	0	A699279	male	-0.232404856590441	78.557	-2.03719729137234	0.25	-2.22
2015/2016	2016_02_25_00040	55	977	288	1	A699353	male	0.837849659860708	95.963	0.457105248871281	0.25	-2.22
2015/2016	2016_02_25_00040	55	977	295	1	A699279	male	-0.232404856590441	78.557	-2.03719729137234	0.317460317460317	-2.22
2015/2016	2016_02_25_00040	55	977	295	0	A699293	female	-0.323937311360426	90.797	0.0308396563991517	0.317460317460317	-2.22
2015/2016	2016_02_25_00040	55	977	303	0	A699293	female	-0.323937311360426	90.797	0.0308396563991517	0.230769230769231	-2.22
2015/2016	2016_02_25_00040	55	977	303	0	A699293	female	-0.323937311360426	90.797	0.0308396563991517	0.215384615384615	-2.22
2015/2016	2016_02_25_00040	55	977	303	1	A699353	male	0.837849659860708	95.963	0.457105248871281	0.230769230769231	-2.22
2015/2016	2016_02_25_00040	55	977	305	0	A699352	male	1.34274877774097	78.569	-0.692311927031179	0.265625	-2.22
2015/2016	2016_02_25_00040	55	977	310	0	A699352	male	1.34274877774097	78.569	-0.692311927031179	0.285714285714286	-2.22
2015/2016	2016_02_25_00041	55	980	50	1	A699279	male	-0.232404856590441	78.557	-2.03719729137234	0.25	-2.22
2015/2016	2016_02_25_00041	55	980	56	1	A699279	male	-0.232404856590441	78.557	-2.03719729137234	0.223880597014925	-2.22
2015/2016	2016_02_25_00041	55	980	62	1	A699279	male	-0.232404856590441	78.557	-2.03719729137234	0.21875	-2.22
2015/2016	2016_02_25_00041	55	980	67	0	A699293	female	-0.323937311360426	90.797	0.0308396563991517	0.230769230769231	-2.22
2015/2016	2016_02_25_00041	55	980	74	1	A699279	male	-0.232404856590441	78.557	-2.03719729137234	0.261538461538462	-2.22
2015/2016	2016_02_25_00041	55	980	99	1	A699279	male	-0.232404856590441	78.557	-2.03719729137234	0.272727272727273	-2.22
2015/2016	2016_02_25_00041	55	980	99	0	A699353	male	0.837849659860708	95.963	0.457105248871281	0.272727272727273	-2.22
2015/2016	2016_02_25_00041	55	980	101	1	A699279	male	-0.232404856590441	78.557	-2.03719729137234	0.209677419354839	-2.22
2015/2016	2016_02_25_00041	55	980	107	1	A699330	male	-2.16308715888104	107.517	2.8069323943117	0.152173913043478	-2.22
2015/2016	2016_02_25_00042	55	981	7	1	A699293	female	-0.323937311360426	90.797	0.0308396563991517	0.126984126984127	-2.22
2015/2016	2016_02_25_00042	55	981	10	1	A699293	female	-0.323937311360426	90.797	0.0308396563991517	0.111111111111111	-2.22
2015/2016	2016_02_25_00044	55	984	21	1	A699293	female	-0.323937311360426	90.797	0.0308396563991517	0.0909090909090909	-2.22
2015/2016	2016_02_25_00044	55	984	23	0	A699352	male	1.34274877774097	78.569	-0.692311927031179	0.0923076923076923	-2.22
2015/2016	2016_02_25_00045	55	991	123	1	A699316	female	1.37772137971586	133.428	0.117625287195085	0.215384615384615	-2.22
2015/2016	2016_02_25_00045	55	991	131	1	A699316	female	1.37772137971586	133.428	0.117625287195085	0.181818181818182	-2.22
2015/2016	2016_02_25_00045	55	991	139	1	A699316	female	1.37772137971586	133.428	0.117625287195085	0.15625	-2.22
2015/2016	2016_02_25_00045	55	991	161	1	A699316	female	1.37772137971586	133.428	0.117625287195085	0.169230769230769	-2.22
2015/2016	2016_02_25_00045	55	991	211	1	A699316	female	1.37772137971586	133.428	0.117625287195085	0.2	-2.22
2015/2016	2016_02_25_00045	55	991	211	0	A699326	male	2.30656351149612	166.482	1.87696168100306	0.2	-2.22
2015/2016	2016_02_25_00045	55	991	246	1	A699352	male	1.34274877774097	78.569	-0.692311927031179	0.192982456140351	-2.22
2015/2016	2016_02_25_00045	55	991	257	1	A699322	male	-0.335850069750148	99.812	2.15323516943222	0.203125	-2.22
2015/2016	2016_02_25_00045	55	991	260	1	A699316	female	1.37772137971586	133.428	0.117625287195085	0.21875	-2.22
2015/2016	2016_02_25_00048	55	998	144	0	A699356	female	-3.42296272276691	127.103	-1.0357003091615	0.102941176470588	-2.22
2015/2016	2016_02_25_00048	55	998	257	1	A699316	female	1.37772137971586	133.428	0.117625287195085	0.134328358208955	-2.22
2015/2016	2016_02_25_00049	55	1000	20	1	A699316	female	1.37772137971586	133.428	0.117625287195085	0.0694444444444444	-2.22
2015/2016	2016_02_25_00049	55	1000	25	0	A699356	female	-3.42296272276691	127.103	-1.0357003091615	0.09375	-2.22
2015/2016	2016_02_25_00049	55	1000	36	1	A699316	female	1.37772137971586	133.428	0.117625287195085	0.134328358208955	-2.22
2015/2016	2016_02_25_00049	55	1000	53	0	A699316	female	1.37772137971586	133.428	0.117625287195085	0.136986301369863	-2.22
2015/2016	2016_02_25_00049	55	1000	58	0	A699316	female	1.37772137971586	133.428	0.117625287195085	0.153846153846154	-2.22
2015/2016	2016_02_25_00049	55	1000	60	0	A699214	male	1.82232942636463	156.418	-0.0167026535822932	0.148648648648649	-2.22
2015/2016	2016_02_25_00049	55	1000	84	1	A699316	female	1.37772137971586	133.428	0.117625287195085	0.107692307692308	-2.22
2015/2016	2016_02_25_00049	55	1000	87	1	A699316	female	1.37772137971586	133.428	0.117625287195085	0.0923076923076923	-2.22
2015/2016	2016_02_25_00049	55	1000	104	0	A699356	female	-3.42296272276691	127.103	-1.0357003091615	0.119402985074627	-2.22
2015/2016	2016_02_25_00049	55	1000	108	0	A699328	female	-1.00060940383829	107.622	-1.41746488113125	0.132352941176471	-2.22
2015/2016	2016_02_25_00049	55	1000	121	0	A699328	female	-1.00060940383829	107.622	-1.41746488113125	0.161764705882353	-2.22
2015/2016	2016_02_25_00049	55	1000	129	1	A699322	male	-0.335850069750148	99.812	2.15323516943222	0.164179104477612	-2.22
2015/2016	2016_02_25_00049	55	1000	134	0	A699214	male	1.82232942636463	156.418	-0.0167026535822932	0.149253731343284	-2.22
2015/2016	2016_02_25_00049	55	1000	134	1	A699322	male	-0.335850069750148	99.812	2.15323516943222	0.149253731343284	-2.22
2015/2016	2016_02_26_00052	56	615	38	0	A699279	male	-0.232404856590441	78.557	-2.03719729137234	0.119047619047619	2.22
2015/2016	2016_02_26_00058	56	620	20	0	A699352	male	1.34274877774097	78.569	-0.692311927031179	0.228571428571429	2.22
2015/2016	2016_02_26_00058	56	620	31	0	A699343	male	0.13566908833608	90.35	0.265422016030731	0.22972972972973	2.22
2015/2016	2016_02_26_00058	56	620	47	0	A699343	male	0.13566908833608	90.35	0.265422016030731	0.26027397260274	2.22
2015/2016	2016_02_26_00058	56	620	47	1	A699352	male	1.34274877774097	78.569	-0.692311927031179	0.26027397260274	2.22
2015/2016	2016_02_26_00058	56	620	64	1	A699353	male	0.837849659860708	95.963	0.457105248871281	0.23943661971831	2.22
2015/2016	2016_02_26_00062	56	628	310	1	A699356	female	-3.42296272276691	127.103	-1.0357003091615	0.087719298245614	2.22
2015/2016	2016_02_26_00062	56	628	320	1	A699358	female	-0.840393263345869	112.352	1.92426349375393	0.126984126984127	2.22
2015/2016	2016_02_26_00063	56	647	68	0	A699279	male	-0.232404856590441	78.557	-2.03719729137234	0.117647058823529	2.22
2015/2016	2016_02_26_00063	56	647	83	1	A699279	male	-0.232404856590441	78.557	-2.03719729137234	0.0895522388059701	2.22
2015/2016	2016_02_26_00063	56	647	98	1	A699279	male	-0.232404856590441	78.557	-2.03719729137234	0.0895522388059701	2.22
2015/2016	2016_02_26_00063	56	647	101	1	A699279	male	-0.232404856590441	78.557	-2.03719729137234	0.0895522388059701	2.22
2015/2016	2016_02_26_00063	56	647	110	1	A699279	male	-0.232404856590441	78.557	-2.03719729137234	0.1	2.22
2015/2016	2016_02_26_00063	56	647	110	0	A699330	male	-2.16308715888104	107.517	2.8069323943117	0.1	2.22
2015/2016	2016_02_26_00063	56	647	113	1	A699279	male	-0.232404856590441	78.557	-2.03719729137234	0.1	2.22
2015/2016	2016_02_26_00063	56	647	179	0	A699316	female	1.37772137971586	133.428	0.117625287195085	0.0632911392405063	2.22
2015/2016	2016_02_26_00063	56	647	180	0	A699279	male	-0.232404856590441	78.557	-2.03719729137234	0.0632911392405063	2.22
2015/2016	2016_02_27_00074	57	1039	49	0	A699358	female	-0.840393263345869	112.352	1.92426349375393	0.333333333333333	-3.89
2015/2016	2016_02_27_00074	57	1039	61	1	A699279	male	-0.232404856590441	78.557	-2.03719729137234	0.227272727272727	-3.89
2015/2016	2016_02_27_00074	57	1039	64	0	A699356	female	-3.42296272276691	127.103	-1.0357003091615	0.230769230769231	-3.89
2015/2016	2016_02_27_00074	57	1039	71	0	A699279	male	-0.232404856590441	78.557	-2.03719729137234	0.339285714285714	-3.89
2015/2016	2016_02_27_00075	57	1041	35	0	A699343	male	0.13566908833608	90.35	0.265422016030731	0.137254901960784	-3.89
2015/2016	2016_02_27_00076	57	1041	4	0	A699316	female	1.37772137971586	133.428	0.117625287195085	0.0833333333333333	-3.89
2015/2016	2016_02_27_00077	57	1043	5	1	A699316	female	1.37772137971586	133.428	0.117625287195085	0.111111111111111	-3.89
2015/2016	2016_02_27_00077	57	1043	11	0	A699279	male	-0.232404856590441	78.557	-2.03719729137234	0.136363636363636	-3.89
2015/2016	2016_02_27_00077	57	1043	11	1	A699352	male	1.34274877774097	78.569	-0.692311927031179	0.136363636363636	-3.89
2015/2016	2016_02_27_00077	57	1043	12	0	A699316	female	1.37772137971586	133.428	0.117625287195085	0.181818181818182	-3.89
2015/2016	2016_02_27_00077	57	1043	16	0	A699279	male	-0.232404856590441	78.557	-2.03719729137234	0.15	-3.89
2015/2016	2016_02_27_00077	57	1043	21	1	A699352	male	1.34274877774097	78.569	-0.692311927031179	0.15	-3.89
2015/2016	2016_02_27_00077	57	1043	24	1	A699316	female	1.37772137971586	133.428	0.117625287195085	0.183333333333333	-3.89
2015/2016	2016_02_27_00077	57	1043	38	1	A699352	male	1.34274877774097	78.569	-0.692311927031179	0.128571428571429	-3.89
2015/2016	2016_02_27_00077	57	1043	52	0	A699352	male	1.34274877774097	78.569	-0.692311927031179	0.157142857142857	-3.89
2015/2016	2016_02_27_00077	57	1043	61	1	A699343	male	0.13566908833608	90.35	0.265422016030731	0.186666666666667	-3.89
2015/2016	2016_02_27_00077	57	1043	67	1	A699343	male	0.13566908833608	90.35	0.265422016030731	0.202702702702703	-3.89
2015/2016	2016_02_27_00078	57	1045	73	0	A699214	male	1.82232942636463	156.418	-0.0167026535822932	0.109375	-3.89
2015/2016	2016_02_27_00078	57	1045	76	0	A699356	female	-3.42296272276691	127.103	-1.0357003091615	0.121212121212121	-3.89
2015/2016	2016_02_28_00087	58	656	24	0	A699279	male	-0.232404856590441	78.557	-2.03719729137234	0.2	1.11
2015/2016	2016_02_28_00087	58	656	30	0	A699358	female	-0.840393263345869	112.352	1.92426349375393	0.203703703703704	1.11
2015/2016	2016_02_28_00087	58	656	36	1	A699316	female	1.37772137971586	133.428	0.117625287195085	0.222222222222222	1.11
2015/2016	2016_02_28_00088	58	658	23	0	A699293	female	-0.323937311360426	90.797	0.0308396563991517	0.166666666666667	1.11
2015/2016	2016_02_28_00088	58	658	29	1	A699316	female	1.37772137971586	133.428	0.117625287195085	0.185185185185185	1.11
2015/2016	2016_02_28_00088	58	658	32	0	A699293	female	-0.323937311360426	90.797	0.0308396563991517	0.203703703703704	1.11
2015/2016	2016_02_28_00088	58	658	32	0	A699358	female	-0.840393263345869	112.352	1.92426349375393	0.222222222222222	1.11
2015/2016	2016_02_28_00088	58	658	39	0	A699293	female	-0.323937311360426	90.797	0.0308396563991517	0.185185185185185	1.11
2015/2016	2016_02_28_00088	58	658	58	0	A699293	female	-0.323937311360426	90.797	0.0308396563991517	0.185185185185185	1.11
2015/2016	2016_02_28_00088	58	658	61	0	A699293	female	-0.323937311360426	90.797	0.0308396563991517	0.222222222222222	1.11
2015/2016	2016_02_28_00088	58	658	64	0	A699293	female	-0.323937311360426	90.797	0.0308396563991517	0.222222222222222	1.11
2015/2016	2016_02_28_00088	58	658	77	0	A699316	female	1.37772137971586	133.428	0.117625287195085	0.185185185185185	1.11
2015/2016	2016_02_28_00096	58	696	192	0	A699356	female	-3.42296272276691	127.103	-1.0357003091615	0.166666666666667	1.11
2015/2016	2016_02_28_00096	58	696	256	0	A699352	male	1.34274877774097	78.569	-0.692311927031179	0.185185185185185	1.11
2015/2016	2016_02_28_00096	58	696	267	1	A699352	male	1.34274877774097	78.569	-0.692311927031179	0.146666666666667	1.11
2015/2016	2016_02_28_00102	58	720	158	1	A699352	male	1.34274877774097	78.569	-0.692311927031179	0.0576923076923077	1.11
2015/2016	2016_02_28_00102	58	720	168	0	A699293	female	-0.323937311360426	90.797	0.0308396563991517	0.0384615384615385	1.11
2015/2016	2016_02_28_00102	58	720	168	1	A699352	male	1.34274877774097	78.569	-0.692311927031179	0.0384615384615385	1.11
2015/2016	2016_02_28_00102	58	720	188	0	A699293	female	-0.323937311360426	90.797	0.0308396563991517	0.0694444444444444	1.11
2015/2016	2016_02_28_00102	58	720	188	1	A699352	male	1.34274877774097	78.569	-0.692311927031179	0.0694444444444444	1.11
2015/2016	2016_02_28_00105	58	775	80	1	A699352	male	1.34274877774097	78.569	-0.692311927031179	0.125	1.11
2015/2016	2016_02_28_00105	58	775	95	1	A699352	male	1.34274877774097	78.569	-0.692311927031179	0.139240506329114	1.11
2015/2016	2016_02_28_00105	58	775	113	0	A699330	male	-2.16308715888104	107.517	2.8069323943117	0.181818181818182	1.11
2015/2016	2016_02_28_00106	58	779	42	1	A699352	male	1.34274877774097	78.569	-0.692311927031179	0.121212121212121	1.11
2015/2016	2016_02_28_00106	58	779	49	1	A699352	male	1.34274877774097	78.569	-0.692311927031179	0.133333333333333	1.11
2015/2016	2016_02_28_00106	58	779	53	1	A699352	male	1.34274877774097	78.569	-0.692311927031179	0.133333333333333	1.11
2015/2016	2016_02_28_00106	58	779	88	1	A699352	male	1.34274877774097	78.569	-0.692311927031179	0.0649350649350649	1.11
2015/2016	2016_02_28_00106	58	779	155	1	A699352	male	1.34274877774097	78.569	-0.692311927031179	0.0597014925373134	1.11
2015/2016	2016_02_28_00111	58	795	37	1	A699316	female	1.37772137971586	133.428	0.117625287195085	0.153846153846154	1.11
2015/2016	2016_02_28_00111	58	795	54	1	A699316	female	1.37772137971586	133.428	0.117625287195085	0.121212121212121	1.11
2015/2016	2016_02_28_00111	58	795	82	1	A699279	male	-0.232404856590441	78.557	-2.03719729137234	0.178571428571429	1.11
2015/2016	2016_02_28_00111	58	795	82	0	A699316	female	1.37772137971586	133.428	0.117625287195085	0.178571428571429	1.11
2015/2016	2016_02_28_00111	58	795	93	1	A699279	male	-0.232404856590441	78.557	-2.03719729137234	0.142857142857143	1.11
2015/2016	2016_02_28_00111	58	795	97	0	A699316	female	1.37772137971586	133.428	0.117625287195085	0.138888888888889	1.11
2015/2016	2016_02_28_00111	58	795	98	0	A699279	male	-0.232404856590441	78.557	-2.03719729137234	0.138888888888889	1.11
2015/2016	2016_02_28_00111	58	795	109	1	A699316	female	1.37772137971586	133.428	0.117625287195085	0.133333333333333	1.11
2015/2016	2016_02_28_00111	58	795	122	1	A699316	female	1.37772137971586	133.428	0.117625287195085	0.175438596491228	1.11
2015/2016	2016_02_28_00111	58	795	122	0	A699316	female	1.37772137971586	133.428	0.117625287195085	0.175438596491228	1.11
2015/2016	2016_02_28_00112	58	800	90	0	A699279	male	-0.232404856590441	78.557	-2.03719729137234	0.0666666666666667	1.11
2015/2016	2016_02_28_00112	58	800	130	1	A699279	male	-0.232404856590441	78.557	-2.03719729137234	0.0694444444444444	1.11
2015/2016	2016_02_28_00112	58	800	185	1	A699279	male	-0.232404856590441	78.557	-2.03719729137234	0.116666666666667	1.11
2015/2016	2016_02_28_00113	58	811	329	0	A699343	male	0.13566908833608	90.35	0.265422016030731	0.0769230769230769	1.11
2015/2016	2016_02_28_00114	58	813	51	1	A699316	female	1.37772137971586	133.428	0.117625287195085	0.133333333333333	1.11
2015/2016	2016_02_28_00114	58	813	70	1	A699316	female	1.37772137971586	133.428	0.117625287195085	0.108108108108108	1.11
2015/2016	2016_02_28_00114	58	813	71	0	A699316	female	1.37772137971586	133.428	0.117625287195085	0.111111111111111	1.11
2015/2016	2016_02_28_00115	58	815	10	1	A699316	female	1.37772137971586	133.428	0.117625287195085	0.116666666666667	1.11
2015/2016	2016_02_28_00115	58	815	18	0	A699356	female	-3.42296272276691	127.103	-1.0357003091615	0.0833333333333333	1.11
2015/2016	2016_02_28_00115	58	815	30	1	A699316	female	1.37772137971586	133.428	0.117625287195085	0.0483870967741935	1.11
2015/2016	2016_02_28_00115	58	815	36	1	A699316	female	1.37772137971586	133.428	0.117625287195085	0.0666666666666667	1.11
2015/2016	2016_02_28_00115	58	815	36	0	A699356	female	-3.42296272276691	127.103	-1.0357003091615	0.0666666666666667	1.11
2015/2016	2016_02_28_00115	58	815	41	0	A699316	female	1.37772137971586	133.428	0.117625287195085	0.0645161290322581	1.11
2015/2016	2016_02_28_00115	58	815	67	1	A699316	female	1.37772137971586	133.428	0.117625287195085	0.15	1.11
2015/2016	2016_02_28_00119	58	823	52	1	A699322	male	-0.335850069750148	99.812	2.15323516943222	0.15	1.11
2015/2016	2016_02_28_00119	58	823	57	1	A699322	male	-0.335850069750148	99.812	2.15323516943222	0.166666666666667	1.11
2015/2016	2016_02_28_00119	58	823	74	1	A699356	female	-3.42296272276691	127.103	-1.0357003091615	0.151515151515152	1.11
2015/2016	2016_02_28_00119	58	823	93	0	A699316	female	1.37772137971586	133.428	0.117625287195085	0.157142857142857	1.11
2015/2016	2016_02_28_00119	58	823	108	1	A699352	male	1.34274877774097	78.569	-0.692311927031179	0.166666666666667	1.11
2015/2016	2016_02_28_00119	58	823	124	1	A699352	male	1.34274877774097	78.569	-0.692311927031179	0.111111111111111	1.11
